# Supplementary material for: Chemical Constituents and Anticancer Activities of Marine-Derived Fungus Trichoderma lixii
Source: Molecules. 2024 Apr 29;29(9):2048. doi: 10.3390/molecules29092048 (PMC11085134; doi:10.3390/molecules29092048)
Supplement: Supplementary file 1 [file molecules-29-02048-s001.zip]

Archive with 1 entries (1 files):
- molecules-2921839-supplementary.pdf
